# Supplementary material for: hnRNPL–CstF64 complex: coordinating CSR and LSR in IgH locus recombination dynamics through eRNA and NHEJ regulation
Source: Nucleic Acids Res. 2025 Sep 3;53(16):gkaf810. doi: 10.1093/nar/gkaf810 (PMC12407099; doi:10.1093/nar/gkaf810)
Supplement: gkaf810_Supplemental_Files [file gkaf810_supplemental_files.zip]

Archive with 2 entries (2 files):
- Supplementary Figures (R2).pdf
- Supplementary Table S1 250624nb.xlsx
