# Supplementary material for: hnRNPL–CstF64 complex: coordinating CSR and LSR in IgH locus recombination dynamics through eRNA and NHEJ regulation
Source: Nucleic Acids Res. 2025 Sep 3;53(16):gkaf810. doi: 10.1093/nar/gkaf810 (PMC12407099; doi:10.1093/nar/gkaf810)
Supplement: gkaf810_Supplemental_Files [file gkaf810_supplemental_files.zip › Supplementary Table S1 250624nb.xlsx]

## Sheet: List (1)
	Antibody	Company	Number
	Anti-AID	CST	30F12
	Anti-Tubulin	Merck	CP06
	Anti-Flag	Sigma	F3165
	Anti-hnRNPL (ChIP)	Proteintech	18354-1-AP
	Anti-hnRNPL (WB)	Santa Cruz	sc-48391
	Anti-b-actin	Sigma	A1978-200ul
	Anti-Gapdh	Milipore	MAB374
	IgM-FITC	eBiosciences	E00715-1631
	IgA-PE	Southern Biotech	C2904-W100
	Anti-IgG (ChIP)	Milipore	PP64B
	Anti-H3K27ac(ChIP)	Active Motif	39133
	Anti-H3K27me3 (ChIP)	Active Motif	39055
	Anti-H3K9ac (ChIP)	Active Motif	39017
	Anti-53BP1 (ChIP, WB)	Novus	NB100-304
	Anti-Ku80 (ChIP, WB)	Novus	NB100-508
	Anti-CstF64	Abcam	ab72297
	Anti-CstF50	Bethyl	A301-250A
	Anti-CstF77	Bethyl	A301-096A
	Anti-RNApoll (ChIP)	Abcam	ab26721
	Anti-RNApollS2 (ChIP)	Abcam	ab263971
	Anti-mouse-HRP	Rockland	18-8817-33
	Anti-rabbit-HRP	Rockland	18-8816-33
	siRNA	Sequence (5'-3')	Number
	mhs4-500_1 ASO	UGCUCAGAUGGAUUGC	339511 LG00788451-DDA QIAGEN
	siCstf2#2 (Mo)	GAUCAUGAGAAGGCUGCU	100888 Ambion (Thermo Fisher Scientific)
	sihnRNPL (Mo)	CCUGGGAGAUUCAUUCCCGCAGAAUAU	MSS 236779 Thermo Fisher Scientific
	siCSTF2 (Hu)	~	HSS 102426 Thermo Fisher Scientific
	siHNRNPL (Hu)	~	HSS 179317 Thermo Fisher Scientific
	siCpsf1#1 (Mo)	GGAAGCCGAAAUGUUGCG	MSS 179373 Thermo Fisher Scientific
	siCpsf1#2 (Mo)	CCACACUGAGGACUAUAUU	MSS 179374 Thermo Fisher Scientific
	siMed12 (Mo)	CCAUCUACUGUAACGUGGA	s81804 Ambion (Thermo Fisher Scientific)
	qPCR primers	Forward (5'-3')	Reverse (5'-3')
	Sμ	CAATGTGGTTTAATGAATTTGAAGTTGCCA	TCTCACACTCACCTTGGATCTAAGCACTGT
	Sα	TGAAAAGACTTTGGATGAAATGTGAACCAA	GATACTAGGTTGCATGGCTCCATTCACACA
	hs4	CTCTGTGACTCGTCCTTAGG	CCATGGGACTGAAACTCAGGGAACCAGAAC
	hs1.2	AGCATAGGCCACTGGGACTGG	CTCTCACTTCCCTGGGGTGTT
	hs3a	GGGTAGGGCAGGGATGCTCACAT	GCTATGATCAAAACCAGTCATCGG
	hs3b	CTGACAGAGACAGACAGCGTTCC	TGGTTTGGGGCACCTGTGCTGAG
	Gapdh	ATCCTGTAGGCCAGGTGATG	AGGCTCAAGGGCTTTTAAGG
	Aicda	CGTGGTGAAGAGGAGAGATAGTG	CAGTCTGAGATGTAGCGTAGGAA
	Hnrnpl	CGCGCCAAGGCCTCACTCAA	GGGGCCCGTAGCCCTCATCA
	Cstf2	CTTCGTGGGAAACATCCCTTAT	TCGTATACCAATCTGAAACTAACAACAGG
	Cstf2 KO genotyping	GGGCCAGGTGCTTCCGGCTCCCA	GATGCACATGGCTGGGCCTTATACTCACTC
	mGLT	CTCTGGCCCTGCTTATTGTTG	AATGGTGCTGGGCAGGAAGT
	αGLT	CCAGGCATGGTTGAGATAGAGATAG	GAGCTGGTGGGAGTGTCAGTG
	Cpsf160	GAAAGCAGAGGAGGATGGGCG	GCAAAACCACTGGTGTCCAGC
	LSR primers	5'-3'
	Sµm1 (Nested)	CAGTTGAGGCCAGCAGGT
	Sµm2 (Nested)	CAGGTCGGCTGGACTAACTC
	hs4-1	TAGCCAAGGCAAGGCTAAGA
	hs4-2(Nested)	CTCCAGTGAGATTGGCTGCT
	sgRNA oligos for CRISPRi	5'-3'
	hs4	GCTCGGGGAACCAGAACCGTA
	CstF50#1	ATCGTGCCCGATCGATCGCT
	CstF50#2	GCCCGGAAGTGGTGCACCAA
	CstF77#1	GCGTACGTTGTAGTCCCCCG
	CstF77#2	TTAACTCCCGGATTATTGG
	CstF64KO gRNA#1	CGCAGGGAACGATCCACCGC
	CstF64KO gRNA#2	AGCGGGAGAGCACTTCGAG
	RIP PCR primers	Forward (5'-3')	Reverse (5'-3')
	hs4	GACAGCAGGGATTGTGAGATGG	ACTTCCATCAGGTCAACCTCC
	Inhibitors	Company	Number
	Cordycepin	Sigma	C3394
	Flavopiridol	Sigma	F3055
	Other reagents	Company	Number
	RNase A	Nippon Gene	312-01931
	mCD40L	In house preparation	n/a
	TGF-b	R&D Systems	240-B-010
	IL-4	Wako	090-06621
	ChIP-IT Express Kit	Active Motif	53008
	Magna RIP kit	Millipore
	SuperScript IV Reverse Transcriptase	Thermo Fisher Scientific	18090050
	KOD FX Neo DNA Polymerase (cloning)	TOYOBO	FX-201
	PowerUp SYBR Green Master Mix	Applied Biosystems	A25742
	BD IMag Anti-PE Magnetic Particles DM	BD Biosciences	557899
	Dynabeads Protein G	Thermo Fisher Scientific	10003D
	Lipofectamine 2000 Thermo Fisher Scientific	Thermo Fisher Scientific	11668027
	SF Cell line 96-well Nucleofector Kit	Lonza	V4SC-2096
	Mouse B lymphocyte enrichment Kit	BD Biosciences	557792
	EDTA free protease inhibitors	Roche	5056489001
	RNase Inhibitor	Invitrogen	10777019
	dCas9-KRAB	Addgene	110820
	Sofware
	GraphPad Prism 8 GraphPad
	BD FACSCalibur Flow Cytometry BD Biosciences
	Sequencher 3.0

## Sheet: List (2)
Use	Genes	Forward Primer	Reverse Primer
CDS PCR	Xrcc5/Ku80	5'-ATGGGTAACTCCTTTCCTGGTGAAGAA	5'-CTATATCATGTCCAGTAAATCATCCACATCACC
Fig.S6	Shld2	5'-ATGAGTCAAGGATCACAAGTTCACATTTTTTTGGGTGC	5'-TCACTCCTTCCCAGGAATGCCTCCTG
	Mre11	5'-ATGAGCCCCACAGATCCACTTGAC	5'-ACATTATCTTCGGTTTCTTCTTGGGCAACTAC
	53bp1	5'-ATGCCAGGGGAGCAGATGGACCC	5'-TTAGTGAGAAACATAATCATGTTTATATTTTGGATGCTG
	Atm	5'-ATGAGTCTAGCACTCAATGATCTGCTCATTTGCT	5'-AAGGTCACACCCAAGCTTTCCATCCT
	Kdm6a	5'-ATGAAATCCTGCGGAGTGTCGC	5'-TCAAGATGAGGCGGATGGTAATGG
	Sirt1	5'- ATGGCGGACGAGGTGGCGCTCG	5'- GGAGCAATTCCTGAATCCGGACAGC
RT-qPCR	Xrcc5/Ku80	5'-AAAAGTATGGACTGCATCAAAGCTTTCC	5'-CTATATCATGTCCAGTAAATCATCCACATCACC
Fig.S6	Shld2	5’-TTCTGTGGAGGACTGCAGCATTTG	5’-AGTACTGTCTCACCAATCCACTGAT
	Mre11	5'-TAGACGCTTTCAGATCTACCCGACAAC	5'-ACATTATCTTCGGTTTCTTCTTGGGCAACTAC
	53bp1	5'-AAAACCCTTTCCAGAATCTGAAGGTCCTC	5'-TTAGTGAGAAACATAATCATGTTTATATTTTGGATGCTG
	Atm	5'-AATGCAGATGATCAAGAATGCAAACAAAGTCTTAG	5'-AAGGTCACACCCAAGCTTTCCATCCT
	Kdm6a	5’- GGGTTCTTGGTGGCCCAACCTT	5’- CCACTGCTAACTTATACTGACAGGC
	Sirt1	5'- GGAGCAGATTAGTAAGCGGCTTG	5'- GTTACTGCCACAGGAACTAGAGG
	Bcl2	5'-GAGCGTCAACAGGGAGATGT	5'-CTGGGGCCATATAGTTCCACAA
	Neat 1.2	5’- AGGGAGTGTCTACACACACAGAGC	5’- GGTCCTGATGCCCTGCCAAAGGCT
	Hprt	5’- GTCCAGGAGCAGTTAGAAAGTCTCC	5’- TCGTATTTGCAGATTCAACTTGCGC
RT-qPCR	HNRNPL	5'- ATCTGCGATGAGCTGGGAGTGAA	5'- TTAGGAGGCGTGCTGAGCAGTGGAG
Fig.S7	CSTF2	5’- GCAGGGAACAGGAATGCAAGGA	5’- TCAAGGTGCTCCAGTGGATTTC
	53BP1	5'- AAGCCAGGCAAGAGAATGAGGC	5'- GGCTGTTGACTCTGCCTGATTG
	XRCC5	5'- GTTCTAAAGGTCTTTGCAGCAAGA	5'- AAAAGCCACGCCGACTTGAGGA
	GAPDH	5’- ATCCTGGGCTACACTGAGCA	5’- GGTGGTCCAGGGGTCTTACT
	Thymidine Kinase (TK)	5'- ATGGCTTCGTACCCCGGCCATC	5'- CGATATCGTCGCGCGAACCCAG
Genotyping	CH12F3 NC D	5'-GTCAAGGAACCTCAGTCACCGTC (JH4_Fwd)	5'-ACCAGGACAAAGACCCAGTG (Ca_end_Probe#2_R)
Fig.10
